# Supplementary material for: Dimethyl Itaconate Inhibits Melanogenesis in B16F10 Cells
Source: Antioxidants (Basel). 2023 Mar 10;12(3):692. doi: 10.3390/antiox12030692 (PMC10045371; doi:10.3390/antiox12030692)
Supplement: Supplementary file 1 [file antioxidants-12-00692-s001.zip]

Archive with 1 entries (1 files):
- antioxidants-2171226-supplementary.pdf
